# Supplementary material for: Microbial profiles at baseline and not the use of antibiotics determine the clinical outcome of the treatment of chronic periodontitis
Source: Sci Rep. 2016 Feb 1;6:20205. doi: 10.1038/srep20205 (PMC4735321; doi:10.1038/srep20205)
Supplement: Supplementary Table S1 [file srep20205-s2.xls]

## Sheet: Sheet1
# This is a submission template for batch deposit of 'MIMS: metagenome/environmental, human-oral; version 4.0' samples to the NCBI BioSample database (http://www.ncbi.nlm.nih.gov/biosample/).
# See SAMN02333701 for an example record of this type of BioSample (http://www.ncbi.nlm.nih.gov/biosample/SAMN02333701).
# Fields with an asterisk (*) are mandatory. Your submission will fail if any mandatory fields are not completed. If information is unavailable for any mandatory field, please enter 'not collected', 'not applicable' or 'missing' as appropriate.
# All other fields are optional. Leave optional fields empty if no information is available.
# You can add any number of custom fields to fully describe your BioSamples, simply include them in the table.
# CAUTION: Be aware that Excel may automatically apply formatting to your data. In particular, take care with dates, incrementing autofills and special characters like / or -. Doublecheck that your text file is accurate before uploading to BioSample.
# TO MAKE A SUBMISSION:
# 1. Complete the template table (typically in Excel, or another spreadsheet application)
# 2. Save the worksheet as a Text (Tab-delimited) file - use 'File, Save as, Save as type: Text (Tab-delimited)'
# 3. Upload the file on the 'Attributes' tab of the BioSample Submission Portal at https://submit.ncbi.nlm.nih.gov/subs/biosample/.
# 4. If you have any questions, please contact us at biosamplehelp@ncbi.nlm.nih.gov.
*sample_name	description	bioproject_id	sample_title	subject	antibiotics	smoker	responder	pocketdepth	attachmentloss	*organism	*collection_date	*env_biome	*env_feature	*env_material	*geo_loc_name	*lat_lon	*host	timepoint	ref_biomaterial	rel_to_oxygen	samp_collect_device	samp_mat_process	samp_size	samp_vol_we_dna_ext	source_material_id	chem_administration	ethnicity	host_age	host_body_mass_index	host_body_product	host_body_temp	host_diet	host_disease	host_family_relationship	host_genotype	host_height	host_last_meal	host_occupation	host_phenotype	host_pulse	host_sex	host_subject_id	host_tissue_sampled	host_tot_mass	ihmc_medication_code	medic_hist_perform	misc_param	nose_mouth_teeth_throat_disord	organism_count
3003.bsl		PRJNA289294		3003	0	1	1	8	7.5	metagenome	N/A	human	oral cavity	subgingival plaque	Netherlands	N/A	Homo sapiens	bsl
3006.bsl		PRJNA289294		3006	1	0	1	5.5	4.75	metagenome	N/A	human	oral cavity	subgingival plaque	Netherlands	N/A	Homo sapiens	bsl
3008.bsl		PRJNA289294		3008	1	0	1	7	6.25	metagenome	N/A	human	oral cavity	subgingival plaque	Netherlands	N/A	Homo sapiens	bsl
3009.bsl		PRJNA289294		3009	0	1	0	8	9.25	metagenome	N/A	human	oral cavity	subgingival plaque	Netherlands	N/A	Homo sapiens	bsl
3010.bsl		PRJNA289294		3010	1	1	0	5	6	metagenome	N/A	human	oral cavity	subgingival plaque	Netherlands	N/A	Homo sapiens	bsl
3011.bsl		PRJNA289294		3011	0	1	1	6	7.5	metagenome	N/A	human	oral cavity	subgingival plaque	Netherlands	N/A	Homo sapiens	bsl
3013.bsl		PRJNA289294		3013	1	1	0	6	6.5	metagenome	N/A	human	oral cavity	subgingival plaque	Netherlands	N/A	Homo sapiens	bsl
3021.bsl		PRJNA289294		3021	0	0	1	5.75	6	metagenome	N/A	human	oral cavity	subgingival plaque	Netherlands	N/A	Homo sapiens	bsl
3023.bsl		PRJNA289294		3023	1	0	0	6	5	metagenome	N/A	human	oral cavity	subgingival plaque	Netherlands	N/A	Homo sapiens	bsl
3026.bsl		PRJNA289294		3026	0	0	0	6.5	7.25	metagenome	N/A	human	oral cavity	subgingival plaque	Netherlands	N/A	Homo sapiens	bsl
3029.bsl		PRJNA289294		3029	0	1	0	4.25	4.75	metagenome	N/A	human	oral cavity	subgingival plaque	Netherlands	N/A	Homo sapiens	bsl
3030.bsl		PRJNA289294		3030	1	1	0	2.75	3	metagenome	N/A	human	oral cavity	subgingival plaque	Netherlands	N/A	Homo sapiens	bsl
3031.bsl		PRJNA289294		3031	0	1	0	4.75	4	metagenome	N/A	human	oral cavity	subgingival plaque	Netherlands	N/A	Homo sapiens	bsl
3034.bsl		PRJNA289294		3034	1	1	0	7	12.5	metagenome	N/A	human	oral cavity	subgingival plaque	Netherlands	N/A	Homo sapiens	bsl
3041.bsl		PRJNA289294		3041	0	1	1	6.5	6.75	metagenome	N/A	human	oral cavity	subgingival plaque	Netherlands	N/A	Homo sapiens	bsl
3043.bsl		PRJNA289294		3043	0	1	0	4.5	5	metagenome	N/A	human	oral cavity	subgingival plaque	Netherlands	N/A	Homo sapiens	bsl
3044.bsl		PRJNA289294		3044	1	0	1	5.75	5.75	metagenome	N/A	human	oral cavity	subgingival plaque	Netherlands	N/A	Homo sapiens	bsl
3048.bsl		PRJNA289294		3048	0	1	1	5.75	6.25	metagenome	N/A	human	oral cavity	subgingival plaque	Netherlands	N/A	Homo sapiens	bsl
3050.bsl		PRJNA289294		3050	1	1	0	6	7	metagenome	N/A	human	oral cavity	subgingival plaque	Netherlands	N/A	Homo sapiens	bsl
3057.bsl		PRJNA289294		3057	1	0	1	6	5.5	metagenome	N/A	human	oral cavity	subgingival plaque	Netherlands	N/A	Homo sapiens	bsl
3058.bsl		PRJNA289294		3058	0	0	1	7.75	8.75	metagenome	N/A	human	oral cavity	subgingival plaque	Netherlands	N/A	Homo sapiens	bsl
3059.bsl		PRJNA289294		3059	0	1	0	6.25	6.5	metagenome	N/A	human	oral cavity	subgingival plaque	Netherlands	N/A	Homo sapiens	bsl
3060.bsl		PRJNA289294		3060	1	0	0	5	7.25	metagenome	N/A	human	oral cavity	subgingival plaque	Netherlands	N/A	Homo sapiens	bsl
3061.bsl		PRJNA289294		3061	0	1	0	5.25	5.5	metagenome	N/A	human	oral cavity	subgingival plaque	Netherlands	N/A	Homo sapiens	bsl
3063.bsl		PRJNA289294		3063	1	0	0	7.25	7.25	metagenome	N/A	human	oral cavity	subgingival plaque	Netherlands	N/A	Homo sapiens	bsl
3064.bsl		PRJNA289294		3064	0	0	0	7.5	7.25	metagenome	N/A	human	oral cavity	subgingival plaque	Netherlands	N/A	Homo sapiens	bsl
3066.bsl		PRJNA289294		3066	1	0	1	6.75	7.25	metagenome	N/A	human	oral cavity	subgingival plaque	Netherlands	N/A	Homo sapiens	bsl
3073.bsl		PRJNA289294		3073	0	1	0	7	7	metagenome	N/A	human	oral cavity	subgingival plaque	Netherlands	N/A	Homo sapiens	bsl
3074.bsl		PRJNA289294		3074	0	0	1	5.5	5.5	metagenome	N/A	human	oral cavity	subgingival plaque	Netherlands	N/A	Homo sapiens	bsl
3077.bsl		PRJNA289294		3077	0	0	1	6.5	6.5	metagenome	N/A	human	oral cavity	subgingival plaque	Netherlands	N/A	Homo sapiens	bsl
3079.bsl		PRJNA289294		3079	1	1	1	6.5	6.75	metagenome	N/A	human	oral cavity	subgingival plaque	Netherlands	N/A	Homo sapiens	bsl
3081.bsl		PRJNA289294		3081	1	1	0	5.5	8.5	metagenome	N/A	human	oral cavity	subgingival plaque	Netherlands	N/A	Homo sapiens	bsl
3086.bsl		PRJNA289294		3086	1	1	1	8.75	8.75	metagenome	N/A	human	oral cavity	subgingival plaque	Netherlands	N/A	Homo sapiens	bsl
3088.bsl		PRJNA289294		3088	0	1	1	5.75	5.5	metagenome	N/A	human	oral cavity	subgingival plaque	Netherlands	N/A	Homo sapiens	bsl
3089.bsl		PRJNA289294		3089	1	0	1	6.5	5	metagenome	N/A	human	oral cavity	subgingival plaque	Netherlands	N/A	Homo sapiens	bsl
3091.bsl		PRJNA289294		3091	0	1	0	5.75	7	metagenome	N/A	human	oral cavity	subgingival plaque	Netherlands	N/A	Homo sapiens	bsl
3092.bsl		PRJNA289294		3092	1	0	1	6	7.75	metagenome	N/A	human	oral cavity	subgingival plaque	Netherlands	N/A	Homo sapiens	bsl
3003.3m		PRJNA289294		3003	0	1	1	4.75	5.25	metagenome	N/A	human	oral cavity	subgingival plaque	Netherlands	N/A	Homo sapiens	3m
3006.3m		PRJNA289294		3006	1	0	1	3.75	3.5	metagenome	N/A	human	oral cavity	subgingival plaque	Netherlands	N/A	Homo sapiens	3m
3008.3m		PRJNA289294		3008	1	0	1	4.5	4.5	metagenome	N/A	human	oral cavity	subgingival plaque	Netherlands	N/A	Homo sapiens	3m
3009.3m		PRJNA289294		3009	0	1	0	7.25	9	metagenome	N/A	human	oral cavity	subgingival plaque	Netherlands	N/A	Homo sapiens	3m
3010.3m		PRJNA289294		3010	1	1	0	2.25	4.5	metagenome	N/A	human	oral cavity	subgingival plaque	Netherlands	N/A	Homo sapiens	3m
3011.3m		PRJNA289294		3011	0	1	1	4	6.25	metagenome	N/A	human	oral cavity	subgingival plaque	Netherlands	N/A	Homo sapiens	3m
3013.3m		PRJNA289294		3013	1	1	0	4	5.5	metagenome	N/A	human	oral cavity	subgingival plaque	Netherlands	N/A	Homo sapiens	3m
3021.3m		PRJNA289294		3021	0	0	1	3.75	5.5	metagenome	N/A	human	oral cavity	subgingival plaque	Netherlands	N/A	Homo sapiens	3m
3023.3m		PRJNA289294		3023	1	0	0	3.75	3.75	metagenome	N/A	human	oral cavity	subgingival plaque	Netherlands	N/A	Homo sapiens	3m
3026.3m		PRJNA289294		3026	0	0	0	4.75	7.25	metagenome	N/A	human	oral cavity	subgingival plaque	Netherlands	N/A	Homo sapiens	3m
3029.3m		PRJNA289294		3029	0	1	0	3.25	4	metagenome	N/A	human	oral cavity	subgingival plaque	Netherlands	N/A	Homo sapiens	3m
3030.3m		PRJNA289294		3030	1	1	0	2.5	2.75	metagenome	N/A	human	oral cavity	subgingival plaque	Netherlands	N/A	Homo sapiens	3m
3031.3m		PRJNA289294		3031	0	1	0	3	4	metagenome	N/A	human	oral cavity	subgingival plaque	Netherlands	N/A	Homo sapiens	3m
3034.3m		PRJNA289294		3034	1	1	0	4.25	11.5	metagenome	N/A	human	oral cavity	subgingival plaque	Netherlands	N/A	Homo sapiens	3m
3041.3m		PRJNA289294		3041	0	1	1	5.25	5.25	metagenome	N/A	human	oral cavity	subgingival plaque	Netherlands	N/A	Homo sapiens	3m
3043.3m		PRJNA289294		3043	0	1	0	3.75	5.25	metagenome	N/A	human	oral cavity	subgingival plaque	Netherlands	N/A	Homo sapiens	3m
3044.3m		PRJNA289294		3044	1	0	1	4	4.25	metagenome	N/A	human	oral cavity	subgingival plaque	Netherlands	N/A	Homo sapiens	3m
3048.3m		PRJNA289294		3048	0	1	1	3.5	4.5	metagenome	N/A	human	oral cavity	subgingival plaque	Netherlands	N/A	Homo sapiens	3m
3050.3m		PRJNA289294		3050	1	1	0	4.75	6.25	metagenome	N/A	human	oral cavity	subgingival plaque	Netherlands	N/A	Homo sapiens	3m
3057.3m		PRJNA289294		3057	1	0	1	3.25	3.75	metagenome	N/A	human	oral cavity	subgingival plaque	Netherlands	N/A	Homo sapiens	3m
3058.3m		PRJNA289294		3058	0	0	1	3.25	7.5	metagenome	N/A	human	oral cavity	subgingival plaque	Netherlands	N/A	Homo sapiens	3m
3059.3m		PRJNA289294		3059	0	1	0	5.25	5.75	metagenome	N/A	human	oral cavity	subgingival plaque	Netherlands	N/A	Homo sapiens	3m
3060.3m		PRJNA289294		3060	1	0	0	3.75	5.75	metagenome	N/A	human	oral cavity	subgingival plaque	Netherlands	N/A	Homo sapiens	3m
3061.3m		PRJNA289294		3061	0	1	0	4	4.75	metagenome	N/A	human	oral cavity	subgingival plaque	Netherlands	N/A	Homo sapiens	3m
3063.3m		PRJNA289294		3063	1	0	0	4.5	5	metagenome	N/A	human	oral cavity	subgingival plaque	Netherlands	N/A	Homo sapiens	3m
3064.3m		PRJNA289294		3064	0	0	0	6.5	6.5	metagenome	N/A	human	oral cavity	subgingival plaque	Netherlands	N/A	Homo sapiens	3m
3066.3m		PRJNA289294		3066	1	0	1	3.5	4.75	metagenome	N/A	human	oral cavity	subgingival plaque	Netherlands	N/A	Homo sapiens	3m
3073.3m		PRJNA289294		3073	0	1	0	5.75	5.75	metagenome	N/A	human	oral cavity	subgingival plaque	Netherlands	N/A	Homo sapiens	3m
3074.3m		PRJNA289294		3074	0	0	1	3.5	4	metagenome	N/A	human	oral cavity	subgingival plaque	Netherlands	N/A	Homo sapiens	3m
3077.3m		PRJNA289294		3077	0	0	1	4.25	4.5	metagenome	N/A	human	oral cavity	subgingival plaque	Netherlands	N/A	Homo sapiens	3m
3079.3m		PRJNA289294		3079	1	1	1	3.75	4.25	metagenome	N/A	human	oral cavity	subgingival plaque	Netherlands	N/A	Homo sapiens	3m
3081.3m		PRJNA289294		3081	1	1	0	3.25	7.5	metagenome	N/A	human	oral cavity	subgingival plaque	Netherlands	N/A	Homo sapiens	3m
3086.3m		PRJNA289294		3086	1	1	1	5.75	6	metagenome	N/A	human	oral cavity	subgingival plaque	Netherlands	N/A	Homo sapiens	3m
3088.3m		PRJNA289294		3088	0	1	1	4.25	4.25	metagenome	N/A	human	oral cavity	subgingival plaque	Netherlands	N/A	Homo sapiens	3m
3089.3m		PRJNA289294		3089	1	0	1	3.5	4	metagenome	N/A	human	oral cavity	subgingival plaque	Netherlands	N/A	Homo sapiens	3m
3091.3m		PRJNA289294		3091	0	1	0	3.25	4	metagenome	N/A	human	oral cavity	subgingival plaque	Netherlands	N/A	Homo sapiens	3m
3092.3m		PRJNA289294		3092	1	0	1	3.5	5.5	metagenome	N/A	human	oral cavity	subgingival plaque	Netherlands	N/A	Homo sapiens	3m
3003.6m		PRJNA289294		3003	0	1	1	5.25	5.75	metagenome	N/A	human	oral cavity	subgingival plaque	Netherlands	N/A	Homo sapiens	6m
3006.6m		PRJNA289294		3006	1	0	1	3.25	2.5	metagenome	N/A	human	oral cavity	subgingival plaque	Netherlands	N/A	Homo sapiens	6m
3008.6m		PRJNA289294		3008	1	0	1	3.25	3.5	metagenome	N/A	human	oral cavity	subgingival plaque	Netherlands	N/A	Homo sapiens	6m
3009.6m		PRJNA289294		3009	0	1	0	6.25	7.5	metagenome	N/A	human	oral cavity	subgingival plaque	Netherlands	N/A	Homo sapiens	6m
3010.6m		PRJNA289294		3010	0	1	0	2.75	4.25	metagenome	N/A	human	oral cavity	subgingival plaque	Netherlands	N/A	Homo sapiens	6m
3011.6m		PRJNA289294		3011	0	1	1	4	6	metagenome	N/A	human	oral cavity	subgingival plaque	Netherlands	N/A	Homo sapiens	6m
3013.6m		PRJNA289294		3013	1	1	0	4.25	5.75	metagenome	N/A	human	oral cavity	subgingival plaque	Netherlands	N/A	Homo sapiens	6m
3021.6m		PRJNA289294		3021	0	0	1	3.75	5.5	metagenome	N/A	human	oral cavity	subgingival plaque	Netherlands	N/A	Homo sapiens	6m
3023.6m		PRJNA289294		3023	1	0	0	4.25	4.75	metagenome	N/A	human	oral cavity	subgingival plaque	Netherlands	N/A	Homo sapiens	6m
3026.6m		PRJNA289294		3026	0	0	0	5.25	7.5	metagenome	N/A	human	oral cavity	subgingival plaque	Netherlands	N/A	Homo sapiens	6m
3029.6m		PRJNA289294		3029	0	1	0	3.5	4.25	metagenome	N/A	human	oral cavity	subgingival plaque	Netherlands	N/A	Homo sapiens	6m
3030.6m		PRJNA289294		3030	1	1	0	2.5	2.75	metagenome	N/A	human	oral cavity	subgingival plaque	Netherlands	N/A	Homo sapiens	6m
3031.6m		PRJNA289294		3031	0	1	0	4.5	5	metagenome	N/A	human	oral cavity	subgingival plaque	Netherlands	N/A	Homo sapiens	6m
3034.6m		PRJNA289294		3034	1	1	0	3.25	10.75	metagenome	N/A	human	oral cavity	subgingival plaque	Netherlands	N/A	Homo sapiens	6m
3041.6m		PRJNA289294		3041	0	1	1	3.5	4	metagenome	N/A	human	oral cavity	subgingival plaque	Netherlands	N/A	Homo sapiens	6m
3043.6m		PRJNA289294		3043	0	1	0	4.25	4.25	metagenome	N/A	human	oral cavity	subgingival plaque	Netherlands	N/A	Homo sapiens	6m
3044.6m		PRJNA289294		3044	1	0	1	4	4	metagenome	N/A	human	oral cavity	subgingival plaque	Netherlands	N/A	Homo sapiens	6m
3048.6m		PRJNA289294		3048	0	1	1	3.25	4.25	metagenome	N/A	human	oral cavity	subgingival plaque	Netherlands	N/A	Homo sapiens	6m
3050.6m		PRJNA289294		3050	1	1	0	3.75	5.25	metagenome	N/A	human	oral cavity	subgingival plaque	Netherlands	N/A	Homo sapiens	6m
3057.6m		PRJNA289294		3057	1	0	1	4	4.5	metagenome	N/A	human	oral cavity	subgingival plaque	Netherlands	N/A	Homo sapiens	6m
3058.6m		PRJNA289294		3058	0	0	1	3.5	7.25	metagenome	N/A	human	oral cavity	subgingival plaque	Netherlands	N/A	Homo sapiens	6m
3059.6m		PRJNA289294		3059	0	1	0	5.75	6.5	metagenome	N/A	human	oral cavity	subgingival plaque	Netherlands	N/A	Homo sapiens	6m
3060.6m		PRJNA289294		3060	1	0	0	4	6.75	metagenome	N/A	human	oral cavity	subgingival plaque	Netherlands	N/A	Homo sapiens	6m
3061.6m		PRJNA289294		3061	0	1	0	4.5	4.75	metagenome	N/A	human	oral cavity	subgingival plaque	Netherlands	N/A	Homo sapiens	6m
3063.6m		PRJNA289294		3063	1	0	0	4.5	5.25	metagenome	N/A	human	oral cavity	subgingival plaque	Netherlands	N/A	Homo sapiens	6m
3064.6m		PRJNA289294		3064	0	0	0	6	6	metagenome	N/A	human	oral cavity	subgingival plaque	Netherlands	N/A	Homo sapiens	6m
3066.6m		PRJNA289294		3066	1	0	1	4.25	5.5	metagenome	N/A	human	oral cavity	subgingival plaque	Netherlands	N/A	Homo sapiens	6m
3073.6m		PRJNA289294		3073	0	1	0	5.75	6.25	metagenome	N/A	human	oral cavity	subgingival plaque	Netherlands	N/A	Homo sapiens	6m
3074.6m		PRJNA289294		3074	0	0	1	2.5	3	metagenome	N/A	human	oral cavity	subgingival plaque	Netherlands	N/A	Homo sapiens	6m
3077.6m		PRJNA289294		3077	0	0	1	4.5	5	metagenome	N/A	human	oral cavity	subgingival plaque	Netherlands	N/A	Homo sapiens	6m
3079.6m		PRJNA289294		3079	1	1	1	3.5	4.5	metagenome	N/A	human	oral cavity	subgingival plaque	Netherlands	N/A	Homo sapiens	6m
3081.6m		PRJNA289294		3081	1	1	0	4	8.25	metagenome	N/A	human	oral cavity	subgingival plaque	Netherlands	N/A	Homo sapiens	6m
3086.6m		PRJNA289294		3086	1	1	1	4.25	4.25	metagenome	N/A	human	oral cavity	subgingival plaque	Netherlands	N/A	Homo sapiens	6m
3088.6m		PRJNA289294		3088	0	1	1	4	4	metagenome	N/A	human	oral cavity	subgingival plaque	Netherlands	N/A	Homo sapiens	6m
3089.6m		PRJNA289294		3089	1	0	1	3.25	3.5	metagenome	N/A	human	oral cavity	subgingival plaque	Netherlands	N/A	Homo sapiens	6m
3091.6m		PRJNA289294		3091	0	1	0	3.75	5	metagenome	N/A	human	oral cavity	subgingival plaque	Netherlands	N/A	Homo sapiens	6m
3092.6m		PRJNA289294		3092	1	0	1	3	4.75	metagenome	N/A	human	oral cavity	subgingival plaque	Netherlands	N/A	Homo sapiens	6m
3003.12m		PRJNA289294		3003	0	1	1	4.25	4.5	metagenome	N/A	human	oral cavity	subgingival plaque	Netherlands	N/A	Homo sapiens	12m
3006.12m		PRJNA289294		3006	1	0	1	3.5	3	metagenome	N/A	human	oral cavity	subgingival plaque	Netherlands	N/A	Homo sapiens	12m
3008.12m		PRJNA289294		3008	1	0	1	4	4	metagenome	N/A	human	oral cavity	subgingival plaque	Netherlands	N/A	Homo sapiens	12m
3009.12m		PRJNA289294		3009	0	1	0	7.5	9.5	metagenome	N/A	human	oral cavity	subgingival plaque	Netherlands	N/A	Homo sapiens	12m
3010.12m		PRJNA289294		3010	1	1	0	3	4.75	metagenome	N/A	human	oral cavity	subgingival plaque	Netherlands	N/A	Homo sapiens	12m
3011.12m		PRJNA289294		3011	0	1	1	3.25	5.25	metagenome	N/A	human	oral cavity	subgingival plaque	Netherlands	N/A	Homo sapiens	12m
3013.12m		PRJNA289294		3013	1	1	0	3.5	5	metagenome	N/A	human	oral cavity	subgingival plaque	Netherlands	N/A	Homo sapiens	12m
3021.12m		PRJNA289294		3021	0	0	1	2.75	3.75	metagenome	N/A	human	oral cavity	subgingival plaque	Netherlands	N/A	Homo sapiens	12m
3023.12m		PRJNA289294		3023	1	0	0	4.25	4.5	metagenome	N/A	human	oral cavity	subgingival plaque	Netherlands	N/A	Homo sapiens	12m
3026.12m		PRJNA289294		3026	0	0	0	5	7.25	metagenome	N/A	human	oral cavity	subgingival plaque	Netherlands	N/A	Homo sapiens	12m
3029.12m		PRJNA289294		3029	0	1	0	3.75	4.75	metagenome	N/A	human	oral cavity	subgingival plaque	Netherlands	N/A	Homo sapiens	12m
3030.12m		PRJNA289294		3030	1	1	0	3	3.25	metagenome	N/A	human	oral cavity	subgingival plaque	Netherlands	N/A	Homo sapiens	12m
3031.12m		PRJNA289294		3031	0	1	0	5.25	6	metagenome	N/A	human	oral cavity	subgingival plaque	Netherlands	N/A	Homo sapiens	12m
3041.12m		PRJNA289294		3041	0	1	1	3.5	4	metagenome	N/A	human	oral cavity	subgingival plaque	Netherlands	N/A	Homo sapiens	12m
3043.12m		PRJNA289294		3043	0	1	0	3.75	5.25	metagenome	N/A	human	oral cavity	subgingival plaque	Netherlands	N/A	Homo sapiens	12m
3044.12m		PRJNA289294		3044	1	0	1	3.75	4	metagenome	N/A	human	oral cavity	subgingival plaque	Netherlands	N/A	Homo sapiens	12m
3048.12m		PRJNA289294		3048	0	1	1	3.75	4.5	metagenome	N/A	human	oral cavity	subgingival plaque	Netherlands	N/A	Homo sapiens	12m
3050.12m		PRJNA289294		3050	1	1	0	4.75	6	metagenome	N/A	human	oral cavity	subgingival plaque	Netherlands	N/A	Homo sapiens	12m
3057.12m		PRJNA289294		3057	1	0	1	3.5	4	metagenome	N/A	human	oral cavity	subgingival plaque	Netherlands	N/A	Homo sapiens	12m
3058.12m		PRJNA289294		3058	0	0	1	3.25	3.25	metagenome	N/A	human	oral cavity	subgingival plaque	Netherlands	N/A	Homo sapiens	12m
3059.12m		PRJNA289294		3059	0	1	0	5.75	6	metagenome	N/A	human	oral cavity	subgingival plaque	Netherlands	N/A	Homo sapiens	12m
3060.12m		PRJNA289294		3060	1	0	0	4.75	7.25	metagenome	N/A	human	oral cavity	subgingival plaque	Netherlands	N/A	Homo sapiens	12m
3061.12m		PRJNA289294		3061	0	1	0	4.75	4.75	metagenome	N/A	human	oral cavity	subgingival plaque	Netherlands	N/A	Homo sapiens	12m
3063.12m		PRJNA289294		3063	1	0	0	5	6	metagenome	N/A	human	oral cavity	subgingival plaque	Netherlands	N/A	Homo sapiens	12m
3064.12m		PRJNA289294		3064	0	0	0	6	6	metagenome	N/A	human	oral cavity	subgingival plaque	Netherlands	N/A	Homo sapiens	12m
3066.12m		PRJNA289294		3066	1	0	1	3	4.25	metagenome	N/A	human	oral cavity	subgingival plaque	Netherlands	N/A	Homo sapiens	12m
3073.12m		PRJNA289294		3073	0	1	0	5.75	7.25	metagenome	N/A	human	oral cavity	subgingival plaque	Netherlands	N/A	Homo sapiens	12m
3074.12m		PRJNA289294		3074	0	0	1	3	3.5	metagenome	N/A	human	oral cavity	subgingival plaque	Netherlands	N/A	Homo sapiens	12m
3077.12m		PRJNA289294		3077	0	0	1	4.25	4.75	metagenome	N/A	human	oral cavity	subgingival plaque	Netherlands	N/A	Homo sapiens	12m
3079.12m		PRJNA289294		3079	1	1	1	2.75	3.25	metagenome	N/A	human	oral cavity	subgingival plaque	Netherlands	N/A	Homo sapiens	12m
3081.12m		PRJNA289294		3081	1	1	0	3.5	7.5	metagenome	N/A	human	oral cavity	subgingival plaque	Netherlands	N/A	Homo sapiens	12m
3086.12m		PRJNA289294		3086	1	1	1	4.25	4.25	metagenome	N/A	human	oral cavity	subgingival plaque	Netherlands	N/A	Homo sapiens	12m
3088.12m		PRJNA289294		3088	0	1	1	3.5	3.75	metagenome	N/A	human	oral cavity	subgingival plaque	Netherlands	N/A	Homo sapiens	12m
3089.12m		PRJNA289294		3089	1	0	1	2.25	2.25	metagenome	N/A	human	oral cavity	subgingival plaque	Netherlands	N/A	Homo sapiens	12m
3091.12m		PRJNA289294		3091	0	1	0	4.25	5.75	metagenome	N/A	human	oral cavity	subgingival plaque	Netherlands	N/A	Homo sapiens	12m
3092.12m		PRJNA289294		3092	1	0	1	3.75	5.5	metagenome	N/A	human	oral cavity	subgingival plaque	Netherlands	N/A	Homo sapiens	12m
[truncated: 8 more columns]
